# Supplementary material for: Induction of inverted morphology in brain organoids by vertical-mixing bioreactors
Source: Commun Biol. 2021 Oct 22;4:1213. doi: 10.1038/s42003-021-02719-5 (PMC8536773; doi:10.1038/s42003-021-02719-5)
Supplement: Supplementary file 6 — Supplementary Data 1 [file 42003_2021_2719_MOESM6_ESM.xlsx]

## Sheet: Source data of Fig 1d
Source data of the graphs in Fig. 1d
	organoids	Inverted ratio		Inverted ratio	Orbital mixing	Vertical mixing
Orbital mixing	organoid 1	3.144		avg	5.91117	64.3902
	organoid 2	6.85926		stdv	4.32652	12.0844
	organoid 3	4.66119
	organoid 4	2.23152
	organoid 5	14.1416
	organoid 6	4.42943
Vertical mixing	organoid 1	65.8204
	organoid 2	57.6973
	organoid 3	75.7835
	organoid 4	53.609
	organoid 5	54.2703
	organoid 6	58.1406
	organoid 7	85.4101

## Sheet: Source data of Fig 2c
Source data of the graphs in Fig. 2c
Spike Frequency
	Pre	PTX	AP5+CNQX	Washout
organoid1	26.9167	72.7667	7.38333	49.675
organoid2	16.0333	23.8333	4.20833	14.0417
organoid3	16.1333	44.15	3.75833	19.1833
Relative Spike Frequency
	Pre	PTX	AP5+CNQX	Washout
organoid1	1	2.70341	0.274303	1.84551
organoid2	1	1.48649	0.262474	0.87578
organoid3	1	2.73657	0.232955	1.18905
